# Supplementary material for: Modeling the window of implantation: insights from endometrial biopsy and menstrual blood-derived organoids and endometrial stromal cells
Source: Hum Reprod Open. 2025 Oct 15;2025(4):hoaf063. doi: 10.1093/hropen/hoaf063 (PMC12596476; doi:10.1093/hropen/hoaf063)
Supplement: hoaf063_Supplementary_Data [file hoaf063_supplementary_data.zip]

Archive with 4 entries (4 files):
- Supplementary Figure S1-post adjudication clean.pdf
- Supplementary Table S2.docx
- Supplementary-Table-S1-ost adjudication clean.docx
- Supplementary-Table-S3-post adjudication clean.docx
